# Supplementary material for: Effect of Paclobutrazol Application on Enhancing the Efficacy of Nitenpyram against the Brown Planthopper, Nilaparvata lugens
Source: Int J Mol Sci. 2023 Jun 22;24(13):10490. doi: 10.3390/ijms241310490 (PMC10341613; doi:10.3390/ijms241310490)
Supplement: Supplementary file 1 [file ijms-24-10490-s001.zip]

Archive with 1 entries (1 files):
- ijms-2402452-supplementary.pdf
